# Supplementary material for: Cocatalytic Activity of the Furfuryl and Oxanorbornane-Substituted Guanidines in the Aldol Reaction Catalyzed by (S)-Proline
Source: Int J Mol Sci. 2024 May 20;25(10):5570. doi: 10.3390/ijms25105570 (PMC11121891; doi:10.3390/ijms25105570)
Supplement: Supplementary file 1 [file ijms-25-05570-s001.zip]

Archive with 1 entries (1 files):
- ijms-3008503-supplementary.pdf
